# Supplementary material for: Exposure of Pharmacists and Pharmacy Technicians to Violence in Community Pharmacies in Southeast Europe: Frequency and Ethical Considerations
Source: Pharmacy (Basel). 2024 Jun 4;12(3):88. doi: 10.3390/pharmacy12030088 (PMC11207363; doi:10.3390/pharmacy12030088)
Supplement: Supplementary file 1 [file pharmacy-12-00088-s001.zip]

Archive with 1 entries (1 files):
- pharmacy-2874767-supplementary.pdf
